# Supplementary material for: Polysaccharide-Based Carriers for Pulmonary Insulin Delivery: The Potential of Coffee as an Unconventional Source
Source: Pharmaceutics. 2023 Apr 11;15(4):1213. doi: 10.3390/pharmaceutics15041213 (PMC10144660; doi:10.3390/pharmaceutics15041213)
Supplement: Supplementary file 1 [file pharmaceutics-15-01213-s001.zip]

Archive with 1 entries (1 files):
- pharmaceutics-2277814-supplementary.pdf
